# Supplementary material for: Soft Inductive Coil Spring Strain Sensor Integrated with SMA Spring Bundle Actuator
Source: Sensors (Basel). 2021 Mar 25;21(7):2304. doi: 10.3390/s21072304 (PMC8036631; doi:10.3390/s21072304)
Supplement: Supplementary file 1 [file sensors-21-02304-s001.zip]

Archive with 1 entries (1 files):
- sensors-1150100-supplementary.mp4
